# Supplementary material for: Prevalence and genotype distribution of caprine papillomavirus in peripheral blood of healthy goats in farms from three European countries
Source: Front Vet Sci. 2023 Jun 15;10:1213150. doi: 10.3389/fvets.2023.1213150 (PMC10310300; doi:10.3389/fvets.2023.1213150)
Supplement: Supplementary file 1 [file Data_Sheet_1.ZIP]

Archive with 3 entries (3 files):
- caption supplemental Figure S1.docx
- S1.tiff
- table S1.docx
